# Supplementary material for: Effective Intervention Features of a Doping Prevention Program for Athletes: A Systematic Review with Meta-Analysis
Source: Sports (Basel). 2025 Apr 7;13(4):108. doi: 10.3390/sports13040108 (PMC12031626; doi:10.3390/sports13040108)
Supplement: Supplementary file 1 [file sports-13-00108-s001.zip]

Archive with 8 entries (8 files):
- Figure S1. Doping intention Pre-Follow up.png
- Figure S2. Anti-doping behavior Pre-Follow up.png
- Figure S3. Anti-Doping Moral Behavior Pre - Follow up.png
- Table S1. Intervention description for coaches sample.pdf
- Table S2. Codes of intervention groups per variable for Doping intention in Meta-analysis.pdf
- Table S3. Codes for Intervention Groups by Variable in the Anti-doping behaviors Meta-analysis..pdf
- Table S4. Intervention group codes by variable in the meta-analysis of Anti-doping moral behavior..pdf
- Table S5. PRISMA Checklist_SR_Sports - 3465519.pdf
